# Supplementary material for: Molecular–clinical characteristics and treatment outcomes in 163 metastatic colorectal neuroendocrine carcinomas with a comparison to colorectal adenocarcinomas
Source: Int J Cancer. 2026 Feb 5;158(12):3217–31. doi: 10.1002/ijc.70367 (PMC13106932; doi:10.1002/ijc.70367)
Supplement: Supplementary file 2 — Table S5. Uploaded as separate excel file. [file IJC-158-3217-s002.xlsx]

## Sheet: CR-NEC (360 cancer gene panel)
ID	Method (360 cancer gene panel - GRCh37)	Total number of sequenced reads	Total number of uniquely mapped non-duplicate reads	Total number of covered targeted bases	Median coverage (and range) per targeted base	Percentage of targeted bases with coverage ≥100
1001	360 cancer gene panel	9558486	8524063	192203325	154 (0-1663)	71.5319
1008	360 cancer gene panel	6763166	6232804	126414365	83 (0-2446)	40.2205
1014	360 cancer gene panel	7338964	6729743	201790664	168 (0-1107)	79.6261
1023	360 cancer gene panel	8053364	6797197	152587401	124 (0-962)	65.5321
1025	360 cancer gene panel	7500960	7059435	181182083	156 (0-1163)	79.3498
1027	360 cancer gene panel	7815630	7337464	175499850	148 (0-1358)	73.0579
1032	360 cancer gene panel	8244742	7481008	179891830	151 (0-1393)	72.9623
1048	360 cancer gene panel	8929644	8522486	148801013	124 (0-1114)	65.3903
1054	360 cancer gene panel	7027888	6599081	195194347	163 (0-1041)	83.1549
1057	360 cancer gene panel	7007660	6456943	167866692	144 (0-1063)	74.7999
1058	360 cancer gene panel	7444114	6355299	95731264	76 (0-789)	32.3725
1064	360 cancer gene panel	9249204	8386801	182389969	150 (0-2568)	76.7315
1065	360 cancer gene panel	9718794	8869051	162512321	128 (0-1610)	65.4285
5003	360 cancer gene panel	7765726	7221730	175732348	142 (0-1601)	73.4997
5004	360 cancer gene panel	8010236	5263800	91635163	73 ( 0-1137)	32.1388
5006	360 cancer gene panel	5234118	4855208	144137552	116 (0-881)	61.2859
5011	360 cancer gene panel	4234416	1981334	36396364	26 (0-403)	2.1548
5018	360 cancer gene panel	6599300	5079116	119441929	101 (0-671)	51.3092
5025	360 cancer gene panel	7906052	7128802	133918401	106 (0-1152)	54.1665
5042	360 cancer gene panel	11024380	9966859	270770646	200 (0-2053)	88.5503
5043	360 cancer gene panel	6057778	4865020	127764353	114 (0-499)	60.6273
5050	360 cancer gene panel	7066772	6589132	124525187	99 (0-1128)	49.8834
5052	360 cancer gene panel	6286814	5931500	133643639	115 (0-929)	60.8173
5054	360 cancer gene panel	5799762	5252532	96381683	60 (0-1678)	28.0234
7028	360 cancer gene panel	7343880	5106874	123335139	92 (0-1018)	46.57
7057	360 cancer gene panel	8546382	6998454	187983202	136 (0-1567)	70.69
7074	360 cancer gene panel	8275304	7566010	232274501	190 (0-2497)	82.47
7080	360 cancer gene panel	9391732	8423987	243181287	197 (0-13650)	86.98
7083	360 cancer gene panel	7824476	7226525	149766268	127 (0-857)	66.66
7092	360 cancer gene panel	8910576	8179987	192638993	158 (0-1146)	74.73
8007	360 cancer gene panel	8575218	7631382	263981340	189 (0-2349)	86.717
8022	360 cancer gene panel	7095600	6839734	46957725	36 (0-924)	6.1044
8031	360 cancer gene panel	6772366	5216760	170443229	141 (0-1411)	69.6785
8065	360 cancer gene panel	7619800	6833487	198267983	173 (0-1310)	80.544
9008	360 cancer gene panel	6928686	6629343	114369006	92 (0-977)	44.3387
9041	360 cancer gene panel	8096708	7693453	134785627	109 (0-974)	55.9931
9047	360 cancer gene panel	6447418	5739125	138896205	120 (0-630)	65.1734
9051	360 cancer gene panel	7602988	6058153	161338544	126 (0-881)	72.6427
9052	360 cancer gene panel	7704882	7084493	177092518	150 (0-1070)	76.8819
9054	360 cancer gene panel	9773848	8378666	132426215	116 (0-702)	61.8805
9063	360 cancer gene panel	6500376	5992526	123521726	101 (0-944)	50.7625
9064	360 cancer gene panel	8492026	6769965	325596273	272 (0-1455)	82.9
9066	360 cancer gene panel	6723674	6269845	129545293	105 (0-923)	52.9403
9070	360 cancer gene panel	6150632	5603849	105440612	88 (0-878)	41.1052
9074	360 cancer gene panel	7158854	6613579	134516022	110 (0-777)	55.8822
9075	360 cancer gene panel	7130902	5925367	146889078	86 (0-16633)	41.6562
9077	360 cancer gene panel	9760016	8718967	318690839	266.8 (0-2130)	86
9087	360 cancer gene panel	8387884	7495452	244252716	204.5 (0-1099)	80.7
9093	360 cancer gene panel	8818674	7939367	195687417	171 (0-1116)	80.76
9094	360 cancer gene panel	4690228	4448715	99462274	83 (0-685)	37.849
9095	360 cancer gene panel	8071156	6750592	333524333	279.2 (0-932)	91.7
9099	360 cancer gene panel	8879888	8536058	114431776	95 (0-641)	47.1982
9104	360 cancer gene panel	6171572	5813523	110235715	93 (0-549)	45.5035
9105	360 cancer gene panel	4333406	3823321	50964371	36 (0-561)	8.7432
9121	360 cancer gene panel	8100282	6470323	181885207	143 (0-1628)	69.25
10002	360 cancer gene panel	7691774	7305541	213045303	176 (0-1616)	83.2758
10004	360 cancer gene panel	6964608	6650067	160709055	132 (0-1384)	67.6956
10006	360 cancer gene panel	7095880	6757696	150700101	127 (0-1028)	68.1326
10008	360 cancer gene panel	7038150	6464216	158781868	136 (0-1025)	70.1509
10009	360 cancer gene panel	7148108	6660952	208996329	176 (0-1356)	83.9881
10010	360 cancer gene panel	8195674	7541965	182348517	147 (0-1208)	71.1889
10014	360 cancer gene panel	8173222	7791511	120456120	95 (0-1030)	47.5299
10017	360 cancer gene panel	6953004	6721413	144527762	119 (0-1288)	61.3706
10022	360 cancer gene panel	6974072	6766856	76792410	60 (0-670)	22.0212
11002	360 cancer gene panel	8979894	8326413	165808893	142 (0-1119)	73.1798
11004	360 cancer gene panel	7360262	6888872	158993084	101 (0-2021)	51.0416
11005	360 cancer gene panel	7496484	6150854	100235729	66 (0-5797)	26.2979
12007	360 cancer gene panel	5920492	5034892	81735162	70 (0-476)	25.4985
12011	360 cancer gene panel	6916822	6324699	100693566	82 (0-685)	36.8281
12020	360 cancer gene panel	7504338	6504186	206053755	182 (0-1382)	85.8519
12024	360 cancer gene panel	6442366	6168917	130921245	109 (0-782)	57.4493
13002	360 cancer gene panel	7173650	6630530	105920346	91 (0-972)	42.9099
13003	360 cancer gene panel	8492716	7111065	191584444	171 (0-1255)	84.868
13004	360 cancer gene panel	7085092	6501791	118984880	87 (0-2487)	41.5002
13006	360 cancer gene panel	7653778	7123604	167764222	145 (0-1114)	76.7014
13007	360 cancer gene panel	8019694	7102612	244925986	204 (0-3716)	88.6217
14005	360 cancer gene panel	7062420	6784594	73578042	47 (0-1313)	18.4735
14058	360 cancer gene panel	7041822	6505739	159765923	140 (0-701)	74.3891

## Sheet: CR-NEC (TSO ctDNA panel)
ID	Method (TSO500 ctDNA panel - GRCh38)	metricsDNAtotalReads	metricsDNAexonCoverage	metricsDNAcoverage1000	metricsDNAinsertSize	metricsDNAalignedReads
1002	TSO500 ctDNA panel	750420998	4202	96.7	153	98.3
1020	TSO500 ctDNA panel	865435218	3177	96.1	164	97.9
1051	TSO500 ctDNA panel	889150682	3917	96.7	162	99.4
5038	TSO500 ctDNA panel	1244236682	1249	50.5	155	98.2
5045	TSO500 ctDNA panel	455272988	1350	80.8	169	98.3
5056	TSO500 ctDNA panel	941713638	2362	95.1	168	96.7
5057	TSO500 ctDNA panel	928599470	4209	97	155	99
7030	TSO500 ctDNA panel	549754396	2712	93.3	155	98.8
7046	TSO500 ctDNA panel	875073894	3545	96.8	164	99.3
8002	TSO500 ctDNA panel	729332622	904	25.5	171	96.9
8058	TSO500 ctDNA panel	859932372	3742	96.4	159	98.8
8063	TSO500 ctDNA panel	813338054	3208	96	159	97.7
8079	TSO500 ctDNA panel	1048915078	2665	96.4	154	99.2
8082	TSO500 ctDNA panel	888602984	864	9.2	170	97.4
9023	TSO500 ctDNA panel	570493534	2591	94	160	97.2
9031	TSO500 ctDNA panel	865251122	3735	96.4	162	96.9
9048	TSO500 ctDNA panel	814298602	3420	96.1	165	97.9
9082	TSO500 ctDNA panel	839329514	2778	95.9	161	97.5
9102	TSO500 ctDNA panel	1067155150	3089	96.3	157	95.1
14008	TSO500 ctDNA panel	1162273938	2431	94	156	97.5
14009	TSO500 ctDNA panel	572452760	1031	54.1	153	94.4
14036	TSO500 ctDNA panel	986813078	1644	91.5	164	98.6
14050	TSO500 ctDNA panel	887433214	186	0	169	94.3

## Sheet: CR-AC (hotspot panel)
ID	Methods (hotspot panel - GRCh37)	Total number of sequenced reads	Total number of uniquely mapped non-duplicate reads	Total number of covered targeted bases	Median coverage (and range) per targeted base	Percentage of targeted bases with coverage >=200
1004	hotspot panel	1196194	1159827	20686	3828 (511-31171)	100
1006	hotspot panel	1347772	1304342	20686	3452 (276-35397)	100
1009	hotspot panel	1123783	1102744	20686	3310 (326-24782)	100
1011	hotspot panel	2245341	2213393	20686	7606 (78-40271)	98.8543
1014	hotspot panel	424839	417433	20686	1268 (73-8211)	97.8149
1016	hotspot panel	320329	308996	20686	988 (17-7312)	95.978
1017	hotspot panel	960554	939780	20686	2904 (241-17615)	100
1020	hotspot panel	1335320	1305724	20686	3516 (291-35087)	100
1024	hotspot panel	1312875	1275070	20686	3999 (52-28388)	97.4621
1027	hotspot panel	530524	519248	20686	1562 (129-12682)	99.4151
1033	hotspot panel	1652453	1591419	20686	4462 (52-37796)	98.0083
1036	hotspot panel	1044870	1018980	20686	2557 (59-26759)	99.4151
1039	hotspot panel	358458	343232	20686	957 (111-9170)	97.7714
1040	hotspot panel	1826714	1800529	20686	6579 (557-34446)	100
1041	hotspot panel	2153259	2111766	20686	5886 (99-66758)	99.4151
1043	hotspot panel	2779645	2745674	20686	12420 (297-39054)	100
1047	hotspot panel	1775115	1746558	20686	6837 (575-29898)	100
1051	hotspot panel	731597	713845	20686	2098 (298-19001)	100
1058	hotspot panel	1245674	1151598	20686	2469 (220-22525)	100
1059	hotspot panel	1913091	1851583	20686	4398 (209-73504)	100
1060	hotspot panel	1403966	1362517	20686	4153 (538-27069)	100
1061	hotspot panel	1984626	1920862	20565	3167 (0-85064)	90.8876
1062	hotspot panel	375924	367509	20686	1115 (186-9020)	99.9952
1063	hotspot panel	1099330	1081483	20686	3894 (479-21055)	100
1064	hotspot panel	1402090	1385584	20686	4814 (371-29544)	100
1068	hotspot panel	1019262	978175	20686	2514 (174-26339)	99.4392
1070	hotspot panel	2020603	1833313	20686	3628 (444-28103)	100
1076	hotspot panel	562465	544786	20686	1687 (129-12989)	98.4386
1077	hotspot panel	1769362	1750277	20686	6288 (1082-35016)	100
1079	hotspot panel	916620	856532	20686	1949 (57-17247)	98.9993
1080	hotspot panel	1420206	1297723	20686	2896 (261-15969)	100
1081	hotspot panel	447894	420645	20565	448 (0-24272)	63.7919
1085	hotspot panel	3998049	3931904	20686	13872 (1536-82384)	100
1090	hotspot panel	581076	571036	20686	1885 (251-12041)	100
1091	hotspot panel	522866	511284	20686	1496 (155-15142)	98.8495
1092	hotspot panel	846494	784770	20686	1715 (104-15014)	97.8149
1100	hotspot panel	2248187	2205045	20686	7972 (111-43253)	98.2935
1102	hotspot panel	810712	701356	20686	1051 (83-10971)	96.4372
1103	hotspot panel	789391	680521	20258	1002 (0-15067)	86.6045
1111	hotspot panel	1539700	1487187	20686	4515 (377-25567)	100
1112	hotspot panel	1551901	1523139	20686	4823 (496-31149)	100
1114	hotspot panel	2308218	2225458	20686	6174 (316-56261)	100
1120	hotspot panel	1110384	1078567	20686	3225 (131-23226)	99.4392
1121	hotspot panel	1360226	1343416	20686	4487 (165-25373)	98.9993
1122	hotspot panel	1174357	1118953	20686	2484 (44-25154)	97.8149
1126	hotspot panel	1842095	1811716	20686	5967 (125-40431)	99.4151
1128	hotspot panel	539446	512927	20686	1456 (122-7801)	98.9268
1134	hotspot panel	1086723	1064427	20686	2636 (310-25745)	100
1143	hotspot panel	365765	355334	20686	1046 (37-12114)	95.8329
1145	hotspot panel	1299176	1258891	20686	3112 (69-34072)	99.4392
1146	hotspot panel	1466763	1438898	20686	4229 (391-33648)	100
1148	hotspot panel	1043222	917842	20686	1028 (25-18930)	90.8199
1152	hotspot panel	1074866	1046516	20686	3060 (20-32111)	97.4669
1160	hotspot panel	1670289	1631092	20686	4831 (119-48132)	99.4392
1168	hotspot panel	564661	553641	20686	1991 (40-11305)	96.6934
1171	hotspot panel	1352661	1337871	20686	4749 (335-38445)	100
1172	hotspot panel	939608	919967	20686	3328 (371-19745)	100
1174	hotspot panel	639054	617793	20686	1454 (22-15723)	94.8709
1175	hotspot panel	1403529	1379770	20686	4648 (372-36916)	100
1177	hotspot panel	1885975	1845027	20686	6145 (401-40594)	100
1178	hotspot panel	300048	283318	20686	587 (79-5819)	91.4773
1181	hotspot panel	1114830	1043669	20686	2118 (89-31726)	98.2307
1187	hotspot panel	1617166	1589717	20686	5526 (256-29766)	100
1189	hotspot panel	2089419	2039830	20686	6560 (207-38837)	100
1191	hotspot panel	1666411	1647121	20686	6373 (131-39021)	99.4151
1193	hotspot panel	512872	503094	20686	1659 (74-11148)	98.9993
1200	hotspot panel	1858225	1838095	20686	7286 (962-33363)	100
1201	hotspot panel	2397268	2368326	20686	8828 (742-45395)	100
1203	hotspot panel	2485300	2400725	20686	6781 (59-61622)	98.2355
1205	hotspot panel	858562	844046	20686	3230 (550-12044)	100
1207	hotspot panel	1289646	1275106	20686	4737 (491-39486)	100
1208	hotspot panel	934653	896713	20686	2442 (84-22688)	98.4386
1210	hotspot panel	822123	731131	20686	1108 (63-14502)	96.5629
1211	hotspot panel	1475071	1442477	20686	4412 (294-28702)	100
1213	hotspot panel	2412761	2387201	20686	10145 (145-39825)	99.0235
1215	hotspot panel	2848166	2806070	20686	10459 (884-49025)	100
1221	hotspot panel	676982	620613	20686	1169 (4-20121)	96.5532
1235	hotspot panel	2936100	2904351	20686	11397 (2578-67713)	100
1238	hotspot panel	491910	475564	20686	1373 (78-10896)	98.2549
1239	hotspot panel	1402099	1362030	20686	3855 (646-32527)	100
1242	hotspot panel	1577085	1555490	20686	5895 (674-25834)	100
1249	hotspot panel	1061475	1030585	20686	3686 (771-16932)	100
1251	hotspot panel	859910	846064	20686	2990 (403-15329)	100
1257	hotspot panel	1746290	1710370	20686	5737 (327-31039)	100
1260	hotspot panel	2054456	2020704	20686	7503 (52-34737)	97.4669
1262	hotspot panel	3018189	2858041	20686	7153 (411-82080)	100
1264	hotspot panel	450344	438065	20686	1435 (2-10904)	93.9379
1265	hotspot panel	1474113	1327562	20686	2816 (382-17810)	100
1279	hotspot panel	1422050	1376127	20686	3267 (451-30739)	100
1284	hotspot panel	909507	896745	20686	3051 (522-16256)	100
1296	hotspot panel	3085069	3017122	20686	10266 (1259-64959)	100
1301	hotspot panel	1721357	1644734	20686	3994 (164-39158)	99.3764
2001	hotspot panel	4138081	4113050	20686	18031 (1706-74534)	100
2002	hotspot panel	2002178	1978218	20686	8847 (267-24440)	100
2008	hotspot panel	603866	591314	20686	1804 (297-10614)	100
2016	hotspot panel	2254460	2228853	20686	9407 (1411-43443)	100
2017	hotspot panel	2619915	2572696	20686	9511 (1021-36869)	100
2024	hotspot panel	834704	827969	20686	3763 (354-11727)	100
2025	hotspot panel	2065626	2017200	20686	7222 (762-79271)	100
2026	hotspot panel	1167594	1136263	20686	3692 (379-28169)	100
2027	hotspot panel	1058348	1042584	20686	4579 (420-14178)	100
2029	hotspot panel	3712509	3629720	20686	12562 (1959-68608)	100
2031	hotspot panel	530848	519590	20686	2290 (175-7186)	99.4151
2040	hotspot panel	1558679	1542254	20686	6383 (426-30833)	100
2041	hotspot panel	2893845	2873102	20686	8948 (12-83820)	93.2031
2042	hotspot panel	1562394	1532332	20686	4611 (434-27392)	100
2045	hotspot panel	933478	924239	20686	3502 (308-20707)	100
2049	hotspot panel	3953948	3891348	20686	15191 (4735-59225)	100
2053	hotspot panel	1103530	1090780	20686	4620 (669-21542)	100
2055	hotspot panel	1021312	1007516	20686	4129 (925-14992)	100
2059	hotspot panel	2751528	2725961	20686	11680 (367-57123)	100
2062	hotspot panel	2186696	2138798	20686	7871 (1026-38081)	100
2064	hotspot panel	1759465	1739044	20686	7579 (58-28858)	99.6229
2067	hotspot panel	3006372	2976148	20686	12454 (651-56462)	100
2068	hotspot panel	11403876	11312496	20686	48722 (5584-190745)	100
2069	hotspot panel	1511094	1489331	20686	6801 (898-26228)	100
2071	hotspot panel	3295254	3230367	20686	11722 (2218-60520)	100
2072	hotspot panel	3225516	3198713	20686	13753 (1223-67470)	100
2073	hotspot panel	2304362	2276642	20686	9352 (407-55715)	100
2074	hotspot panel	1688165	1666666	20686	6191 (551-42267)	100
2078	hotspot panel	543454	534827	20686	1900 (174-9930)	99.9613
2079	hotspot panel	1344536	1314983	20686	5297 (667-26127)	100
2080	hotspot panel	2144725	2112359	20686	7405 (1102-42369)	100
2082	hotspot panel	1710104	1670383	20686	5812 (706-26109)	100
2083	hotspot panel	3024243	2939328	20686	10636 (424-36669)	100
2084	hotspot panel	841113	826282	20686	3307 (232-19531)	100
2086	hotspot panel	2714179	2658633	20686	10664 (140-35684)	99.0187
2088	hotspot panel	1460167	1434119	20686	4238 (344-37524)	100
2092	hotspot panel	12365157	12261029	20686	43148 (5686-819174)	100
2094	hotspot panel	1993792	1959365	20686	7285 (675-36991)	100
2096	hotspot panel	2804841	2781631	20686	13219 (302-36396)	100
2099	hotspot panel	4026150	3988747	20686	17201 (1688-68012)	100
2100	hotspot panel	1874255	1807174	20686	5878 (400-23375)	100
2102	hotspot panel	825894	809122	20686	2734 (299-13922)	100
2105	hotspot panel	958658	942654	20686	4023 (428-13725)	100
2106	hotspot panel	1968265	1934678	20686	7691 (860-26443)	100
2107	hotspot panel	3017639	2973536	20686	12692 (2873-39631)	100
2111	hotspot panel	2979580	2949910	20686	12780 (42-72096)	98.8543
2119	hotspot panel	2086094	2070501	20686	8399 (1737-35743)	100
2120	hotspot panel	10895142	10804194	20686	48560 (4275-196863)	100
2122	hotspot panel	1110692	958020	20311	1280 (0-25764)	87.8469
2125	hotspot panel	1993716	1978277	20686	9129 (1576-26785)	100
2135	hotspot panel	1759595	1746062	20686	7227 (588-33478)	100
2136	hotspot panel	2150456	2121965	20686	8282 (232-38268)	100
2137	hotspot panel	3213503	3177722	20686	14758 (1043-39044)	100
3001	hotspot panel	1366185	1334522	20686	4058 (267-24161)	100
3004	hotspot panel	505887	493271	20686	1590 (181-12472)	99.4151
3010	hotspot panel	1216139	1182135	20686	4132 (189-18195)	99.5843
3018	hotspot panel	678874	646768	20686	1569 (44-14728)	96.0215
3024	hotspot panel	523419	512113	20686	2250 (174-7520)	99.4151
3026	hotspot panel	1301171	1263880	20686	4074 (267-22461)	100
3028	hotspot panel	699102	689071	20686	2451 (2-10631)	99.6229
3032	hotspot panel	597472	587077	20686	2264 (108-12014)	98.9993
3034	hotspot panel	1799232	1772617	20686	7207 (1172-27493)	100
3038	hotspot panel	1584092	1566474	20686	5904 (905-42218)	100
3045	hotspot panel	2042329	2021591	20686	8719 (1789-38740)	100
3046	hotspot panel	1943760	1918130	20686	7089 (1792-37857)	100
3054	hotspot panel	1558099	1536145	20686	6067 (220-26911)	100
3055	hotspot panel	3189588	3144513	20686	13499 (2098-52461)	100
3061	hotspot panel	2822533	2795575	20686	11913 (423-50113)	100
3063	hotspot panel	1658348	1639635	20686	6374 (676-25600)	100
3064	hotspot panel	1518690	1502983	20686	6051 (568-32691)	100
3065	hotspot panel	1202720	1188435	20686	4515 (308-26729)	100
3069	hotspot panel	3176617	3136686	20686	11674 (1520-77456)	100
3075	hotspot panel	2218744	2189548	20686	7946 (215-47903)	100
3076	hotspot panel	1805304	1783060	20686	7146 (1596-29312)	100
3077	hotspot panel	769181	741543	20686	1565 (135-20923)	98.6513
3081	hotspot panel	1486613	1429595	20686	3723 (577-27658)	100
3089	hotspot panel	1470426	1451642	20686	5644 (1275-30984)	100
3091	hotspot panel	1073987	1034280	20686	2557 (112-28404)	99.4296
3092	hotspot panel	1628235	1613806	20686	5680 (444-36555)	100
3093	hotspot panel	905664	889206	20686	3022 (499-16277)	100
3099	hotspot panel	1308227	1290850	20686	3889 (346-29682)	100
3116	hotspot panel	2322764	2287582	20686	9328 (1212-28554)	100
3123	hotspot panel	2437957	2407788	20686	10382 (1459-36065)	100
3127	hotspot panel	910563	867404	20686	1963 (94-23007)	97.8149
3131	hotspot panel	1873179	1854227	20686	7299 (1464-33362)	100
3133	hotspot panel	1750220	1704087	20686	4900 (329-38720)	100
3143	hotspot panel	1913368	1887869	20686	7794 (3-29918)	99.6229
3146	hotspot panel	1262034	1222381	20686	4027 (216-19315)	100
3149	hotspot panel	1949616	1859430	20686	5125 (322-25076)	100
3150	hotspot panel	1734475	1705997	20686	5514 (532-42443)	100
3152	hotspot panel	3104898	3027945	20686	11047 (690-42282)	100
3156	hotspot panel	2504733	2441600	20686	6802 (631-89539)	100
3157	hotspot panel	2052774	2032901	20686	8886 (370-31467)	100
3164	hotspot panel	1803071	1746204	20686	4810 (142-55320)	99.4151
3169	hotspot panel	1207846	1184144	20686	3369 (53-29991)	97.8778
3172	hotspot panel	1445900	1404147	20686	2075 (1-78285)	83.4139
3182	hotspot panel	2663094	2627265	20686	11169 (222-38898)	100
3184	hotspot panel	741361	730608	20686	2790 (568-11274)	100
3193	hotspot panel	1945519	1922765	20686	6483 (360-46746)	100
3194	hotspot panel	1844950	1824163	20686	6328 (885-32340)	100
3195	hotspot panel	1955598	1931312	20686	7273 (477-46888)	100
3196	hotspot panel	1048938	978350	20686	2065 (206-23504)	100
3198	hotspot panel	1336958	1290652	20686	4030 (177-20592)	99.5843
3200	hotspot panel	956760	941523	20686	3668 (742-20190)	100
3201	hotspot panel	1540762	1520934	20686	5621 (5-35338)	99.038
3202	hotspot panel	3875252	3811855	20686	16018 (1477-62194)	100
3203	hotspot panel	1590807	1565257	20686	5745 (775-28234)	100
3205	hotspot panel	1083114	1066271	20686	4608 (447-15941)	100
3208	hotspot panel	1745057	1600464	20686	3206 (77-22490)	98.4386
3209	hotspot panel	831820	807448	20686	2329 (349-17300)	100
3211	hotspot panel	1809412	1785784	20686	5968 (379-39366)	100
3214	hotspot panel	2092712	2066308	20686	7181 (191-37687)	99.7293
3218	hotspot panel	819248	806510	20686	3001 (263-17546)	100
3221	hotspot panel	2090245	1998260	20686	6201 (1028-24722)	100
3224	hotspot panel	1161339	1148465	20686	3858 (429-38985)	100
3228	hotspot panel	1946675	1929189	20686	7173 (34-47835)	98.2935
3241	hotspot panel	3902767	3768732	20686	11976 (987-61342)	100
3245	hotspot panel	2803640	2684067	20686	8190 (897-38120)	100
3251	hotspot panel	1289380	1254020	20686	3928 (305-24731)	100
3253	hotspot panel	2961171	2924197	20686	11940 (165-40608)	99.4151
3254	hotspot panel	2039802	2015135	20686	8471 (682-29495)	100
3257	hotspot panel	495293	489580	20686	2013 (150-8601)	99.4199
3258	hotspot panel	408695	384985	20686	834 (10-9381)	92.8309
3270	hotspot panel	2976422	2954663	20686	12571 (2090-49400)	100
3271	hotspot panel	2918304	2851847	20686	9362 (520-49652)	100
3273	hotspot panel	3243328	3190879	20686	12497 (841-50463)	100
3275	hotspot panel	2145660	2105158	20686	6091 (988-74653)	100
3278	hotspot panel	543026	526657	20686	1812 (18-9772)	97.2252
3281	hotspot panel	1833746	1786562	20686	6306 (523-36704)	100
3283	hotspot panel	428361	421348	20686	1481 (50-12133)	98.4096
3287	hotspot panel	1845047	1767404	20686	4685 (141-37365)	99.4151
3288	hotspot panel	625252	610074	20686	1970 (262-11877)	100
3293	hotspot panel	5918829	5858132	20686	20701 (748-138693)	100
3297	hotspot panel	949202	937522	20686	3487 (559-19644)	100
3298	hotspot panel	2308763	2281417	20686	8672 (426-51758)	100
3304	hotspot panel	534666	508638	20686	895 (20-18948)	94.1845
3310	hotspot panel	643481	620142	20686	1552 (154-14758)	99.8211
3314	hotspot panel	2169439	2149369	20686	8799 (589-46599)	100
3317	hotspot panel	1992708	1977682	20686	8426 (789-28485)	100
3318	hotspot panel	2935618	2909315	20686	13080 (3041-39718)	100
3321	hotspot panel	1630276	1571965	20686	4662 (261-21837)	100
3331	hotspot panel	2474607	2425203	20686	9533 (1059-31606)	100
